# Supplementary material for: Paramagnetic Defects and Thermoluminescence in Irradiated Nanostructured Monoclinic Zirconium Dioxide
Source: Materials (Basel). 2022 Dec 2;15(23):8624. doi: 10.3390/ma15238624 (PMC9735659; doi:10.3390/ma15238624)
Supplement: Supplementary file 1 [file materials-15-08624-s001.zip]

Archive with 1 entries (1 files):
- materials-1979604-supplementary.pdf
